# Supplementary material for: Tumor suppressor role of the complement inhibitor CSMD1 and its role in TNF-induced neuroinflammation in gliomas
Source: J Exp Clin Cancer Res. 2024 Apr 1;43:98. doi: 10.1186/s13046-024-03019-6 (PMC10986120; doi:10.1186/s13046-024-03019-6)
Supplement: Supplementary file 1 — Supplementary Material 1. [file 13046_2024_3019_MOESM1_ESM.xlsx]

## Sheet: Sheet1
Gene	(A) CSMD1 high	(B) CSMD1 low	Log Ratio
CACNG2	7.28	4.53	2.74
GABRG2	9.49	6.82	2.67
MYT1L	9.31	6.65	2.67
SLC17A6	5.86	3.23	2.63
KCNH7	5.29	2.66	2.63
SVOP	9.48	6.85	2.63
XKR7	5.37	2.78	2.59
LHX5	5.01	2.44	2.58
ATP8A2	6.92	4.37	2.55
SLC17A8	6.44	3.93	2.51
MARCHF4	8.32	5.82	2.50
GRIN1	10.77	8.31	2.46
GABRA4	7.43	5.01	2.42
NYAP2	4.74	2.34	2.40
TRIM67	9.52	7.13	2.39
RIMS2	8.77	6.38	2.39
IQSEC3	8.87	6.49	2.38
AMER3	8.40	6.01	2.38
TMEM132D	6.96	4.59	2.37
SYT4	9.32	6.96	2.36
L1CAM	10.87	8.51	2.36
DGKK	4.68	2.34	2.35
KCNC2	7.51	5.17	2.34
GABRA1	8.48	6.14	2.34
VSTM2A	8.98	6.66	2.32
CPLX2	12.20	9.91	2.29
NELL1	6.65	4.38	2.27
INSM2	5.42	3.15	2.26
GABRB2	8.49	6.23	2.26
CAMK4	6.76	4.50	2.26
RPH3A	10.50	8.28	2.23
CSMD1	9.76	7.54	2.22
CUX2	8.95	6.75	2.19
GPR26	5.70	3.51	2.19
TAFA1	6.37	4.19	2.18
CACNG3	7.11	4.93	2.18
KCNT1	7.39	5.21	2.17
CNTNAP5	6.77	4.60	2.17
SRRM4	8.60	6.43	2.17
KCNV1	4.97	2.82	2.16
CLVS2	6.37	4.21	2.16
TMEM196	6.65	4.51	2.13
KCNB2	4.57	2.44	2.13
C1QL3	5.68	3.55	2.12
INA	11.12	9.00	2.12
PAK3	6.97	4.86	2.11
SLC4A10	9.05	6.95	2.11
FRRS1L	6.23	4.13	2.10
GRIP2	5.59	3.50	2.10
CAMK2A	10.90	8.81	2.09
CACNA2D1	8.05	5.97	2.09
SCRT1	9.34	7.26	2.08
CREG2	7.20	5.12	2.08
CPNE4	6.91	4.83	2.08
STMN2	10.94	8.86	2.08
RBFOX3	8.18	6.11	2.07
SPHKAP	9.50	7.43	2.07
SHISAL1	9.61	7.55	2.07
WSCD2	7.75	5.69	2.06
DACH2	7.50	5.44	2.06
TRHDE	5.80	3.74	2.06
SYT13	9.19	7.13	2.06
GRIN2B	4.59	2.53	2.06
GRIN3A	8.34	6.30	2.05
SLC17A7	10.65	8.60	2.05
SLC12A5	9.30	7.28	2.03
GPR22	5.23	3.21	2.03
CNTN6	5.81	3.80	2.01
SHISA6	6.35	4.35	2.00
CDH9	5.08	3.09	1.99
RIMS1	8.60	6.62	1.98
VSNL1	9.87	7.89	1.98
ST8SIA3	10.50	8.52	1.97
VWC2L	3.54	1.57	1.97
GLRA3	5.76	3.79	1.97
PTPN5	8.56	6.59	1.97
PRMT8	6.67	4.71	1.96
PTPRT	10.76	8.80	1.96
HECW1	8.42	6.46	1.96
KCNK3	8.98	7.02	1.96
RXFP1	4.41	2.45	1.95
SEZ6L	11.70	9.75	1.95
SLC30A3	6.41	4.46	1.95
HTR1A	4.28	2.34	1.94
CHGA	10.41	8.46	1.94
UNC13C	6.96	5.02	1.94
C11ORF87	7.06	5.12	1.94
SNAP25	12.54	10.60	1.94
NWD2	4.74	2.81	1.94
CHRM1	8.58	6.65	1.93
PACSIN1	9.84	7.91	1.92
SLC6A7	5.68	3.75	1.92
DDN	9.24	7.32	1.92
SHANK1	9.29	7.37	1.92
RFPL1S	8.63	6.72	1.92
TAFA2	8.36	6.45	1.91
MPPED1	6.90	4.99	1.91
STYK1	4.69	2.78	1.91
HRH3	7.77	5.86	1.91
NEUROD6	4.84	2.93	1.91
TNR	11.59	9.69	1.90
GRM5	9.12	7.22	1.90
NEFL	9.76	7.85	1.90
SYCE1	5.69	3.79	1.90
NSG2	12.42	10.52	1.90
ACTL6B	9.24	7.34	1.90
CELF4	9.49	7.60	1.90
CNNM1	7.66	5.77	1.89
CAMK1G	6.82	4.92	1.89
TBR1	6.15	4.25	1.89
HCN4	5.93	4.05	1.88
PCSK2	9.54	7.67	1.87
CLVS1	7.26	5.39	1.87
FRMPD4	6.22	4.35	1.87
ZFR2	6.83	4.96	1.86
MCHR2	3.26	1.40	1.85
TMEM130	10.05	8.20	1.85
TESPA1	5.30	3.44	1.85
OLFM3	6.13	4.29	1.85
HTR5A	4.95	3.12	1.84
NEFM	9.21	7.38	1.84
RAB3C	6.27	4.45	1.83
SLC6A17	9.37	7.54	1.83
TENM2	7.73	5.90	1.83
SHC3	8.16	6.33	1.82
ATP2B3	7.98	6.16	1.82
SYN2	10.16	8.34	1.82
SCN3B	11.23	9.42	1.81
MAL2	6.88	5.06	1.81
RGS7BP	8.11	6.30	1.81
VEPH1	7.24	5.44	1.80
GABRA3	8.97	7.17	1.80
HTR2A	6.85	5.05	1.80
SNCB	10.22	8.42	1.79
SULT4A1	8.92	7.13	1.79
SCRT2	6.87	5.08	1.79
BEND4	5.74	3.95	1.79
GALNTL6	3.75	1.96	1.79
SYT16	5.47	3.70	1.78
CHGB	11.70	9.92	1.77
UNC79	10.16	8.38	1.77
SSTR1	8.37	6.60	1.77
FAM163B	6.50	4.73	1.77
GRM4	5.65	3.88	1.77
BASP1-AS1	4.54	2.77	1.77
CDK5R2	9.15	7.38	1.77
SYNPR	7.60	5.84	1.77
RIT2	5.60	3.84	1.76
CRYM	7.67	5.92	1.75
DAB1	5.73	3.98	1.75
MMD2	9.86	8.11	1.75
SCN8A	8.55	6.82	1.74
SV2B	8.62	6.89	1.74
KSR2	8.91	7.18	1.73
HCN1	6.38	4.65	1.73
SHANK2	9.86	8.14	1.73
LRTM2	7.18	5.45	1.73
SYT1	11.02	9.30	1.72
NRSN1	10.23	8.51	1.72
TMEM155	6.24	4.53	1.72
HPCA	8.82	7.11	1.71
LINC00643	8.00	6.29	1.71
RYR2	7.29	5.58	1.71
GAD2	6.17	4.46	1.71
CALY	7.49	5.78	1.71
GRM7	5.41	3.70	1.71
CACNA1E	8.94	7.24	1.70
DCC	7.12	5.43	1.70
ASIC2	6.49	4.80	1.69
MCF2	7.20	5.51	1.69
PCDH20	8.16	6.47	1.69
CNTN4	7.05	5.37	1.68
PTPRN	10.68	9.00	1.68
SLC32A1	6.73	5.05	1.68
CELF3	10.39	8.72	1.68
LINC00599	8.15	6.47	1.68
CTXN3	3.36	1.68	1.68
PTPRR	6.02	4.35	1.67
RGS7	8.27	6.60	1.67
CACNA1I	7.63	5.97	1.66
PRKG2	5.38	3.72	1.66
CBLN4	5.37	3.71	1.66
STXBP5L	8.49	6.84	1.66
PLPPR3	7.65	6.00	1.66
MAP7D2	7.15	5.49	1.66
CDH18	7.42	5.77	1.65
GABRA5	7.20	5.55	1.65
KCNIP2	10.37	8.72	1.65
CNTNAP2	10.33	8.68	1.65
SLC14A2	4.58	2.93	1.65
TNNT1	5.74	4.09	1.65
GABRB3	11.02	9.37	1.65
CACNG8	4.26	2.61	1.65
INHBA-AS1	4.75	3.10	1.65
PVALB	4.53	2.89	1.64
SYN1	11.24	9.60	1.64
GJD2	3.40	1.76	1.64
MIR7-3HG	4.38	2.74	1.63
KCNS2	4.41	2.78	1.63
TMEM151B	10.76	9.14	1.63
MARCHF11	3.86	2.23	1.63
GDA	8.31	6.68	1.63
ELAVL2	8.80	7.17	1.62
DOK6	9.33	7.71	1.62
GRIP1	6.37	4.75	1.62
KCNS1	5.68	4.06	1.62
SLC8A2	9.35	7.74	1.62
NGB	4.66	3.05	1.61
SLC26A4-AS1	5.96	4.35	1.61
NEURL1	8.21	6.60	1.61
CDKL5	5.92	4.31	1.61
CHRNB2	9.79	8.18	1.61
RGS4	9.06	7.46	1.60
NCR3LG1	7.40	5.80	1.60
RBFOX1	8.27	6.67	1.60
GNAL	8.92	7.32	1.60
EPHA10	7.61	6.02	1.60
HAPLN1	9.33	7.73	1.60
MAP3K9	6.45	4.86	1.60
ABCC8	9.57	7.98	1.59
SLC1A6	7.66	6.07	1.59
TRHDE-AS1	3.99	2.40	1.59
CSMD3	9.79	8.20	1.59
ZMAT4	5.83	4.24	1.59
HTR6	2.99	1.40	1.59
RTP5	9.10	7.52	1.58
ANKRD55	4.75	3.17	1.58
GRM2	6.17	4.59	1.58
KCNJ3	6.62	5.04	1.58
PRLHR	6.63	5.06	1.57
FADS6	3.37	1.80	1.57
BICDL1	6.85	5.29	1.56
AFF2	8.75	7.19	1.56
DLGAP2	6.81	5.25	1.56
PHF24	8.97	7.41	1.56
VWA5B2	7.69	6.14	1.55
GLP1R	4.08	2.53	1.55
SLC7A14	10.21	8.66	1.55
PDYN	6.34	4.79	1.55
SOWAHB	4.12	2.57	1.55
ANK3	10.43	8.88	1.55
CPNE9	4.80	3.25	1.54
PAK5	8.17	6.63	1.54
CCKBR	5.51	3.97	1.54
SCARA5	4.52	2.98	1.54
ST8SIA2	6.58	5.04	1.54
KLK7	3.86	2.33	1.54
KCNA1	7.22	5.69	1.54
SHISA9	9.08	7.54	1.54
CBLN1	7.39	5.85	1.54
ELAVL4	8.69	7.15	1.53
GPR45	5.26	3.72	1.53
MYOD1	3.26	1.73	1.53
WNT7B	9.15	7.62	1.53
NRGN	10.70	9.17	1.53
CRH	3.50	1.97	1.53
SNTG1	6.97	5.44	1.53
PNPLA3	5.15	3.62	1.53
XKR4	6.06	4.53	1.52
CA10	9.93	8.41	1.52
JPH3	10.77	9.25	1.52
UNC5D	6.24	4.72	1.52
KCNH5	3.25	1.73	1.51
PCDHGC4	10.19	8.68	1.51
ANK1	8.68	7.17	1.51
PPFIA2	8.83	7.32	1.51
CHRM3	4.88	3.37	1.51
HTR2C	5.06	3.55	1.51
NEUROD2	6.62	5.11	1.50
GPR83	5.32	3.82	1.50
BSN	11.07	9.58	1.50
GABRA2	6.67	5.18	1.50
NDST4	4.25	2.76	1.49
EIF4E1B	3.47	1.99	1.49
SCGN	3.13	1.64	1.49
PCLO	8.45	6.97	1.49
CSRNP3	6.64	5.15	1.49
CACNA1B	7.88	6.40	1.48
OPRK1	4.60	3.12	1.48
CHRNA2	4.18	2.70	1.48
CCK	7.67	6.18	1.48
GJB6	6.18	4.69	1.48
NRXN3	9.07	7.59	1.48
CRHR1	6.39	4.91	1.48
SYT10	2.39	0.90	1.48
SLITRK1	9.46	7.98	1.48
TCERG1L	4.45	2.97	1.48
CNGB1	3.05	1.57	1.48
SYN3	7.45	5.96	1.48
RGR	7.59	6.11	1.48
CCBE1	2.96	1.48	1.48
UNC13A	11.52	10.04	1.48
INSYN2B	7.12	5.64	1.48
PCDH8	7.87	6.40	1.47
SCN2A	10.16	8.69	1.47
CHD5	9.31	7.84	1.47
CDH22	8.42	6.96	1.47
ELFN2	11.38	9.92	1.46
SSTR3	3.28	1.82	1.46
LY86-AS1	3.54	2.08	1.46
PRKCG	7.54	6.08	1.46
SYT7	9.48	8.02	1.46
SYT2	6.30	4.84	1.46
CAMKV	9.41	7.95	1.46
ENTPD3	5.51	4.05	1.46
KCNA4	4.93	3.47	1.46
HAR1A	5.96	4.50	1.46
SSTR2	8.84	7.38	1.46
DCX	11.05	9.59	1.46
PSD	11.40	9.95	1.45
PCDHGA1	7.64	6.19	1.45
SOHLH1	4.31	2.86	1.45
CABP1	8.16	6.71	1.45
CCSER1	4.36	2.91	1.45
GPR12	6.33	4.88	1.45
NEUROD1	6.94	5.49	1.45
LINC01551	5.78	4.34	1.45
CBLN2	7.01	5.56	1.45
WNT10B	5.46	4.01	1.44
TNNT2	3.44	2.00	1.44
AKAP5	7.72	6.28	1.44
SNAP91	11.21	9.77	1.44
FAM155A	9.95	8.52	1.44
CPLX1	10.06	8.62	1.44
CKMT1B	9.06	7.63	1.44
ATCAY	12.54	11.11	1.43
PHACTR1	8.56	7.14	1.43
RIMBP2	7.84	6.41	1.43
HPCAL4	10.63	9.20	1.43
OPCML	10.53	9.11	1.42
PCP4L1	6.51	5.09	1.42
CKMT1A	7.42	5.99	1.42
MTUS2	5.66	4.23	1.42
GFRA1	10.35	8.92	1.42
ST6GALNAC5	6.06	4.64	1.42
EMX1	4.55	3.12	1.42
LRFN5	7.47	6.05	1.42
KIF5A	12.21	10.79	1.42
ARFGEF3	9.78	8.36	1.42
DLGAP3	8.69	7.27	1.42
NMNAT2	11.13	9.72	1.41
VIP	4.79	3.38	1.41
SH2D5	6.65	5.23	1.41
SERTM1	5.15	3.74	1.41
STUM	9.28	7.88	1.41
GABRD	8.97	7.56	1.41
SLC35F3	5.75	4.35	1.41
SEZ6	11.36	9.95	1.40
ICAM5	7.55	6.15	1.40
TLX1	5.26	3.86	1.40
CHRNA7	4.55	3.16	1.40
CLEC2L	6.03	4.64	1.40
CELF5	10.11	8.71	1.40
GLT1D1	6.71	5.32	1.39
CDH8	6.51	5.12	1.39
CHRNA4	9.15	7.76	1.39
ITGA8	4.16	2.77	1.39
PPP1R14C	7.44	6.05	1.39
GREM2	5.62	4.24	1.39
KRTAP5-AS1	4.67	3.28	1.39
ERICH3	7.11	5.73	1.38
GABRQ	5.27	3.89	1.38
KCNC1	9.49	8.10	1.38
PPP2R2C	10.58	9.20	1.38
GPR6	2.98	1.60	1.38
SYNGR3	8.57	7.19	1.38
CPNE7	5.61	4.23	1.38
GPR21	3.56	2.18	1.38
MIAT	10.89	9.51	1.38
HS6ST3	7.51	6.14	1.37
NDST3	5.65	4.28	1.37
DOC2A	7.79	6.41	1.37
THSD7A	8.48	7.11	1.37
LINC01106	4.61	3.25	1.37
GPR27	5.27	3.90	1.36
ENC1	11.69	10.33	1.36
TRPC5	3.70	2.35	1.36
TAC1	5.81	4.46	1.35
CNTN5	3.91	2.56	1.35
CACNA1G	8.00	6.65	1.35
C17ORF102	4.93	3.59	1.34
DLGAP1	10.04	8.69	1.34
TAC3	4.55	3.21	1.34
NRXN1	12.19	10.85	1.34
SPTB	8.36	7.03	1.34
AMZ1	8.32	6.98	1.34
NRG1	5.13	3.79	1.33
CAMSAP3	8.72	7.38	1.33
GPR179	6.56	5.23	1.33
NSG1	9.74	8.41	1.33
EYA1	9.23	7.90	1.33
CHRM4	5.74	4.41	1.33
SLC6A11	8.45	7.13	1.33
DCAF12L2	3.75	2.42	1.33
CALN1	10.06	8.73	1.32
RPS6KA6	5.57	4.24	1.32
FAM163A	3.28	1.95	1.32
NOS1	5.34	4.02	1.32
MADCAM1	4.48	3.16	1.32
UBE2QL1	9.40	8.08	1.32
BRINP1	10.29	8.97	1.32
HTR1E	2.99	1.67	1.32
RASAL1	6.37	5.06	1.32
CELSR3	10.64	9.32	1.32
SMIM32	4.34	3.02	1.32
LINC00889	5.12	3.80	1.31
SATB2-AS1	3.97	2.66	1.31
GLS2	6.11	4.80	1.31
C4ORF50	3.06	1.75	1.31
GNG13	3.16	1.85	1.31
NXPH1	10.32	9.01	1.31
UNC5A	9.72	8.42	1.31
SLC2A13	10.12	8.82	1.30
IL1RAPL1	5.33	4.02	1.30
ANKRD34C	3.23	1.93	1.30
SLC7A4	4.73	3.43	1.30
TRMT9B	7.55	6.25	1.30
PCSK1	7.76	6.47	1.30
PNOC	4.87	3.57	1.29
SEZ6L2	11.54	10.24	1.29
ZDHHC22	11.86	10.57	1.29
SNORD115-26	3.78	2.49	1.29
KLHL35	5.67	4.38	1.29
NT5C1A	4.24	2.95	1.29
ALOX12B	3.54	2.25	1.29
DOC2B	4.82	3.53	1.29
SDR16C5	3.50	2.21	1.29
ANO5	8.42	7.14	1.29
DNM1	11.11	9.82	1.29
FSTL4	6.42	5.14	1.28
ARHGAP44	8.59	7.31	1.28
KCNJ11	9.23	7.95	1.28
BMPER	7.93	6.65	1.28
CDHR1	10.37	9.09	1.28
PPP4R4	7.45	6.17	1.28
FRMPD1	7.36	6.08	1.28
RIMS4	10.24	8.97	1.28
FXYD7	7.87	6.59	1.28
SMPD3	9.43	8.16	1.28
HIPK4	3.77	2.49	1.28
PWWP3B	5.92	4.65	1.27
PTH2R	4.05	2.77	1.27
CHRM2	2.80	1.53	1.27
ISLR2	6.99	5.72	1.27
CYP26B1	7.27	6.00	1.27
KCNA3	5.00	3.74	1.27
PRSS3	5.66	4.40	1.27
AMPH	9.73	8.46	1.27
AGAP2	11.42	10.16	1.26
GRID2	7.91	6.65	1.26
KCNJ16	9.98	8.72	1.26
PRKCB	10.83	9.58	1.26
SLITRK4	5.89	4.63	1.26
MC4R	3.10	1.85	1.26
UMODL1-AS1	3.37	2.11	1.26
SYT5	8.36	7.11	1.26
SFRP2	10.19	8.94	1.25
CA7	3.94	2.69	1.25
STARD4	7.53	6.28	1.25
NELL2	10.01	8.76	1.25
LHFPL5	2.52	1.27	1.25
HMGCLL1	6.86	5.61	1.25
SRRM3	9.31	8.06	1.25
PCDH11X	8.04	6.79	1.25
GLRA2	4.65	3.40	1.25
ANO3	6.34	5.09	1.24
NEFH	8.40	7.16	1.24
LRRTM4	8.87	7.63	1.24
RIIAD1	4.11	2.87	1.24
ARPP21	10.12	8.88	1.24
NPTX1	9.94	8.70	1.24
TMC3	1.94	0.71	1.23
LINC00319	4.03	2.79	1.23
SOWAHA	7.89	6.65	1.23
GABRB1	6.62	5.39	1.23
ZNF727	4.82	3.58	1.23
ANO4	7.10	5.86	1.23
HAR1B	3.63	2.40	1.23
OLFM1	12.23	11.00	1.23
SLC9A7	7.02	5.79	1.23
OLFM4	5.06	3.84	1.23
PTGFR	4.98	3.75	1.23
PHYHIP	10.61	9.38	1.23
KCNB1	8.63	7.40	1.23
SLC13A5	4.97	3.74	1.23
CYP4X1	5.53	4.30	1.23
ESRRG	7.32	6.10	1.22
STAR	5.65	4.42	1.22
SYT14	6.52	5.29	1.22
COL26A1	7.09	5.87	1.22
TPTE2P1	6.94	5.72	1.22
RTN4R	8.34	7.12	1.22
ACVR1C	6.60	5.37	1.22
PNMA5	5.41	4.19	1.22
WNK1	4.61	3.39	1.22
TRPC3	6.38	5.16	1.22
OGDHL	8.15	6.93	1.22
VWA7	4.55	3.34	1.22
SGSM1	9.22	8.00	1.22
GPR61	5.32	4.11	1.21
ADAM11	8.22	7.00	1.21
RBP4	5.49	4.28	1.21
PRDM8	8.09	6.88	1.21
NETO1	7.82	6.61	1.21
FRMPD2	4.50	3.29	1.21
PABPC1L2B	5.58	4.38	1.21
FBXO41	10.31	9.11	1.21
RTN4RL1	6.52	5.32	1.20
FSTL5	7.74	6.54	1.20
SLC9A2	5.14	3.94	1.20
FGF13	8.82	7.62	1.20
LRRTM1	8.26	7.06	1.20
MYT1L-AS1	1.95	0.76	1.20
GNG3	8.71	7.51	1.20
RAB27B	5.27	4.07	1.20
G6PC2	3.25	2.06	1.20
TLX1NB	3.33	2.13	1.19
PDE2A	10.87	9.68	1.19
TTC9B	7.73	6.54	1.19
MAST1	10.33	9.14	1.19
PLCXD2	7.96	6.78	1.18
SLC8A3	9.53	8.34	1.18
KCNJ6	3.43	2.25	1.18
CPLX3	5.48	4.30	1.18
PLPPR5	8.47	7.29	1.18
CDH13	9.90	8.72	1.18
CALHM1	2.99	1.81	1.18
EGR4	3.74	2.56	1.18
ILDR2	7.35	6.17	1.18
CACNA2D3	6.90	5.72	1.18
HTR3B	1.96	0.79	1.18
MEPE	3.59	2.42	1.17
KCNAB1	8.66	7.49	1.17
FAM81A	8.53	7.35	1.17
RAB3A	9.98	8.81	1.17
LMTK2	9.23	8.06	1.17
KCNK10	8.11	6.94	1.17
DRD1	4.69	3.52	1.17
GAD1	10.53	9.36	1.17
CREB3L1	7.01	5.84	1.17
KCNQ3	6.81	5.64	1.17
GLRA1	1.93	0.76	1.17
KCNMB2	6.35	5.18	1.17
STXBP6	7.18	6.02	1.17
LHX3	3.13	1.96	1.17
RNF165	8.97	7.80	1.17
VSTM2L	8.61	7.44	1.17
GABBR2	11.41	10.25	1.17
IGFBPL1	4.96	3.79	1.17
FAM153B	2.23	1.07	1.16
TMEM215	3.15	1.99	1.16
RAP1GAP2	9.38	8.21	1.16
JPH4	11.69	10.53	1.16
MCTP1	6.45	5.29	1.16
KCNK4	6.44	5.28	1.16
LOC400940	7.33	6.17	1.16
ADGRV1	11.45	10.29	1.16
SV2C	2.91	1.75	1.16
PAX7	3.04	1.88	1.16
GABRG1	9.34	8.18	1.16
CPNE5	10.72	9.57	1.15
GABBR1	13.81	12.66	1.15
CACNA2D2	8.18	7.03	1.15
MFSD4A	8.89	7.74	1.15
OR14I1	1.77	0.62	1.15
AK5	9.54	8.39	1.15
ATP2C2	5.49	4.35	1.15
RTBDN	4.33	3.18	1.15
STX1A	9.21	8.06	1.15
PCDHA11	5.90	4.76	1.15
GPRIN1	10.27	9.12	1.15
PNPLA5	2.28	1.14	1.15
DLX6-AS1	3.53	2.38	1.14
HS3ST2	7.12	5.98	1.14
DIO2	9.31	8.17	1.14
CNKSR2	8.59	7.46	1.14
INSYN2A	7.41	6.27	1.14
CDK5R1	11.42	10.29	1.14
RASD2	7.91	6.78	1.14
RGS8	2.66	1.53	1.14
ABCG4	5.83	4.70	1.14
KCTD16	6.52	5.38	1.13
LRRTM3	9.98	8.85	1.13
CLEC4GP1	3.30	2.17	1.13
PRRG3	2.49	1.35	1.13
LINGO2	3.46	2.33	1.13
STX1B	11.06	9.93	1.13
FGF5	2.29	1.16	1.13
CDH12	4.53	3.40	1.13
RGPD6	3.44	2.31	1.13
GOLGA7B	9.69	8.56	1.13
CARTPT	2.52	1.40	1.13
KLHL1	2.78	1.65	1.13
MFSD4A-AS1	3.88	2.75	1.13
CASKIN1	10.22	9.09	1.13
CSPG5	12.98	11.86	1.13
TAGLN3	10.60	9.48	1.13
ZNF98	3.92	2.80	1.12
ADAM22	9.59	8.46	1.12
GPR63	3.92	2.80	1.12
SLIT2	6.34	5.22	1.12
MRAP2	6.29	5.17	1.12
EPN3	3.20	2.08	1.12
SCN2B	9.48	8.36	1.12
LOC440040	4.58	3.46	1.12
GRM1	6.99	5.87	1.12
ZFP92	3.25	2.13	1.11
RAPGEF4	10.96	9.85	1.11
CARMIL2	6.86	5.74	1.11
F5	8.25	7.13	1.11
GRAMD1B	8.74	7.63	1.11
ZCCHC12	6.71	5.60	1.11
KIAA1549L	10.77	9.66	1.11
CPNE6	7.98	6.87	1.11
PAQR9	4.05	2.94	1.11
DGCR9	7.59	6.48	1.11
PAX5	2.17	1.05	1.11
GPLD1	6.29	5.18	1.11
ZIM2	4.00	2.89	1.11
DRD5	3.09	1.99	1.11
NAT16	7.19	6.08	1.11
ACSL6	9.91	8.80	1.11
TMEM179	5.56	4.45	1.11
ANKS1B	10.00	8.89	1.11
PCDHGA3	6.92	5.81	1.11
SMCR5	3.51	2.40	1.11
GDAP1L1	10.34	9.23	1.10
FRAS1	6.36	5.25	1.10
TMEM132B	10.49	9.39	1.10
MDGA2	8.07	6.97	1.10
PDE1A	7.42	6.32	1.10
HOOK1	5.24	4.14	1.10
ST6GAL2	9.76	8.66	1.10
LINC01018	4.47	3.37	1.10
CHRDL1	9.26	8.16	1.10
HAPLN4	7.70	6.60	1.10
STXBP5	8.55	7.45	1.10
SHH	3.23	2.13	1.09
KLK5	2.15	1.05	1.09
UNC80	10.62	9.53	1.09
CNTN3	7.80	6.71	1.09
GRIA2	12.32	11.23	1.09
RANBP17	6.48	5.39	1.09
SLC24A2	6.63	5.54	1.09
ABCC12	2.60	1.51	1.09
RUNDC3A	11.66	10.58	1.09
COL17A1	3.60	2.51	1.09
GPR17	10.75	9.66	1.09
SILC1	9.88	8.80	1.09
SLIT1	12.48	11.40	1.09
TMEM63C	9.21	8.12	1.09
ADGRB3	10.69	9.60	1.09
FBXL16	11.81	10.73	1.08
NPTXR	12.35	11.26	1.08
DGKI	7.54	6.45	1.08
GUCY1A1	9.72	8.64	1.08
KCNJ9	9.58	8.50	1.08
LRRC7	6.50	5.42	1.08
PCDH19	9.54	8.46	1.08
KIF12	2.22	1.14	1.08
GRM8	6.11	5.04	1.08
NEUROD4	4.03	2.95	1.08
REPS2	10.32	9.25	1.07
ADCYAP1R1	11.02	9.95	1.07
COL19A1	3.13	2.06	1.07
CACNA1D	8.04	6.98	1.07
CALB2	6.51	5.44	1.07
RAB9B	6.29	5.22	1.07
MGAT5B	9.50	8.44	1.07
ARHGDIG	8.65	7.59	1.06
DIRAS2	9.94	8.87	1.06
MPP7	5.37	4.31	1.06
CHL1	11.48	10.42	1.06
GALNT14	6.63	5.57	1.06
LRIT2	5.00	3.94	1.06
ACAN	6.68	5.61	1.06
NXPH2	4.72	3.66	1.06
KLHL11	6.95	5.89	1.06
MCF2L2	8.81	7.75	1.06
SCG2	11.44	10.38	1.06
PCDH11Y	4.54	3.48	1.06
SLC16A7	5.44	4.38	1.06
KLHL34	3.16	2.11	1.06
STXBP1	12.29	11.23	1.05
LRFN2	6.11	5.05	1.05
ADRA1A	6.11	5.05	1.05
NPM2	6.28	5.22	1.05
C1QL2	6.24	5.19	1.05
REEP1	10.10	9.05	1.05
MYT1	10.07	9.02	1.05
PITPNM3	8.85	7.80	1.05
GABRG3	2.30	1.26	1.05
RAP1GAP	10.74	9.69	1.05
TAOK1	9.59	8.55	1.04
GALNT17	8.73	7.68	1.04
STAT4	4.45	3.41	1.04
RASGRF1	9.55	8.51	1.04
GRIA1	11.80	10.76	1.04
LINC00839	7.64	6.60	1.04
FGF9	6.40	5.36	1.04
ASAH2B	3.43	2.39	1.04
SMIM10L2B	7.87	6.84	1.04
KCNH1	8.57	7.53	1.04
SGCZ	2.87	1.83	1.04
LOC441666	6.58	5.55	1.04
FOXG1	9.99	8.95	1.03
RAB15	9.61	8.57	1.03
FAM153A	3.11	2.08	1.03
TPH2	1.73	0.70	1.03
EPHB6	8.83	7.80	1.03
DHRS2	5.45	4.42	1.03
VSTM5	2.05	1.02	1.03
EEF1A2	11.41	10.38	1.03
GRIK2	10.40	9.38	1.03
P2RY1	7.16	6.13	1.03
LAMP5	8.92	7.89	1.03
SHISA7	10.15	9.13	1.03
LINGO1	11.96	10.94	1.02
LMBRD2	8.20	7.18	1.02
PWAR4	2.37	1.35	1.02
PPM1L	8.34	7.32	1.02
KRT222	6.89	5.87	1.02
NGEF	9.40	8.38	1.02
SYP	12.01	10.99	1.02
SLC22A6	6.29	5.27	1.02
RAPGEF4-AS1	2.38	1.37	1.02
DLG2	10.48	9.47	1.02
CPAMD8	5.81	4.79	1.02
KCNK9	4.89	3.88	1.02
GLP2R	2.40	1.39	1.01
CXXC4	6.36	5.35	1.01
PNMA3	8.67	7.66	1.01
KCNJ4	7.46	6.45	1.01
SPTBN2	11.58	10.57	1.01
PDZD2	10.94	9.93	1.01
WDR86	6.76	5.75	1.01
MSX2P1	2.42	1.41	1.01
FBLL1	8.69	7.68	1.01
PLPPR1	10.99	9.98	1.01
PCDHAC2	7.94	6.94	1.01
NAPB	10.93	9.93	1.01
DCTN1-AS1	3.69	2.68	1.01
AKAIN1	2.68	1.67	1.01
PTER	7.19	6.18	1.00
PROX1	7.43	6.43	1.00
KCNG3	2.56	1.55	1.00
FGFBP3	9.30	8.30	1.00
KCND3	7.56	6.56	1.00
LHX6	5.88	4.88	1.00
MTMR7	8.81	7.81	1.00
ZNF676	3.95	2.94	1.00
KCNF1	9.48	8.48	1.00
HS6ST2	8.24	7.24	1.00
SOCS7	7.52	6.52	1.00
NEXMIF	8.50	7.51	1.00
KCNH6	2.63	1.63	1.00
POM121L9P	3.79	4.78	-1.00
GMFG	6.79	7.78	-1.00
CCN1	8.46	9.46	-1.00
CD3D	1.08	2.07	-1.00
CLEC2B	4.99	5.98	-1.00
C6	0.80	1.80	-1.00
OTOS	1.59	2.59	-1.00
FAM183A	0.42	1.42	-1.00
SLC16A3	7.30	8.30	-1.00
ADORA3	8.54	9.54	-1.00
PCED1B	5.25	6.25	-1.00
CTSC	8.41	9.41	-1.00
ARL11	4.33	5.33	-1.00
FBXO32	8.08	9.08	-1.00
CNN2	7.60	8.60	-1.00
PLAUR	5.77	6.77	-1.00
IGFBP2	7.90	8.91	-1.00
CFD	4.51	5.52	-1.00
NFATC1	6.88	7.88	-1.01
ICAM1	7.29	8.30	-1.01
RASGRP4	5.05	6.06	-1.01
APOBEC3F	4.20	5.21	-1.01
PLP2	6.79	7.80	-1.01
HOXA9	0.52	1.53	-1.01
GYPC	7.61	8.62	-1.01
IL10	1.83	2.84	-1.01
OSR1	3.44	4.45	-1.01
CISH	4.12	5.13	-1.01
ELF4	5.57	6.58	-1.01
SP100	7.56	8.57	-1.01
CLECL1	1.69	2.70	-1.01
LGR6	3.49	4.51	-1.01
LSP1	5.97	6.98	-1.02
PTPN6	7.61	8.63	-1.02
SP140L	5.60	6.62	-1.02
CTSS	8.44	9.46	-1.02
GJA3	1.56	2.58	-1.02
HAVCR2	8.07	9.09	-1.02
TUBB6	8.13	9.15	-1.02
LAPTM5	11.05	12.07	-1.02
MYO1G	3.63	4.65	-1.02
MUC1	6.04	7.07	-1.02
LGALS9C	2.83	3.85	-1.02
FERMT3	7.44	8.46	-1.02
BST2	8.54	9.57	-1.03
UNC93B1	7.48	8.50	-1.03
COL8A1	3.15	4.17	-1.03
MMP14	9.23	10.25	-1.03
APOC2	7.87	8.90	-1.03
RGS1	8.50	9.53	-1.03
LAT2	7.59	8.62	-1.03
GPNMB	8.01	9.04	-1.03
TBXAS1	7.75	8.78	-1.03
CEBPD	7.95	8.98	-1.03
ALOX5	6.79	7.82	-1.03
CYTL1	5.37	6.40	-1.03
AIF1	8.38	9.41	-1.03
RNASE3	2.01	3.05	-1.03
LILRB4	8.07	9.10	-1.04
C1ORF194	4.54	5.58	-1.04
CYBB	8.94	9.98	-1.04
RHOH	3.42	4.46	-1.04
TGIF1	7.39	8.43	-1.04
PDIA5	5.43	6.47	-1.04
FAP	3.72	4.76	-1.04
SPINT1	3.86	4.90	-1.04
SIGLEC14	4.84	5.88	-1.04
CD86	6.90	7.94	-1.04
SFRP4	6.40	7.44	-1.04
HOXC6	0.65	1.69	-1.04
CD300A	6.80	7.84	-1.04
LY86	7.19	8.23	-1.04
MACC1	1.61	2.66	-1.04
LGALS9	8.78	9.82	-1.04
CD33	5.52	6.57	-1.04
DIRAS3	5.68	6.73	-1.04
SLC15A3	7.72	8.77	-1.05
CFI	6.96	8.01	-1.05
C7ORF57	1.98	3.03	-1.05
GPR84	3.14	4.18	-1.05
CLEC12A	1.18	2.23	-1.05
FAM177B	1.55	2.60	-1.05
MYBPH	1.49	2.55	-1.05
TEAD4	4.69	5.74	-1.05
HERC5	6.74	7.80	-1.05
DEF6	6.59	7.64	-1.05
CD300C	4.06	5.11	-1.05
CCL14	1.94	3.00	-1.06
RASAL3	6.06	7.12	-1.06
SLC37A2	6.62	7.67	-1.06
CSRP2	9.63	10.69	-1.06
MYO1F	7.88	8.94	-1.06
CASP4	5.69	6.75	-1.06
CARD9	5.45	6.51	-1.06
LINC00475	0.57	1.62	-1.06
C5AR1	6.14	7.20	-1.06
DDIT4L	3.84	4.90	-1.06
FUOM	4.72	5.78	-1.06
CDSN	1.82	2.88	-1.06
DAPP1	3.65	4.71	-1.06
TSPO	8.47	9.53	-1.06
COL1A1	7.22	8.29	-1.07
CD37	7.59	8.66	-1.07
RAB32	6.11	7.17	-1.07
FCGR1A	7.07	8.14	-1.07
FXYD5	7.58	8.65	-1.07
MIA	2.04	3.10	-1.07
MGP	7.40	8.47	-1.07
MAP4K1	4.92	5.99	-1.07
RUNX1	6.94	8.02	-1.07
FCGR1CP	5.65	6.73	-1.07
SASH3	7.22	8.30	-1.08
MSLN	2.90	3.98	-1.08
SLC7A7	7.05	8.12	-1.08
APOBEC3G	5.35	6.43	-1.08
KLHDC7B	2.19	3.27	-1.08
LILRB1	6.18	7.26	-1.08
TNFAIP8	4.19	5.27	-1.08
TENT5C	4.79	5.87	-1.08
LILRB2	4.26	5.34	-1.08
HOXA1	1.24	2.32	-1.08
TNFAIP8L2	5.91	6.99	-1.08
SLAMF8	5.03	6.12	-1.08
HSD17B3	2.60	3.68	-1.08
IL2RG	4.10	5.18	-1.08
PIFO	6.72	7.81	-1.09
CALHM6	3.98	5.07	-1.09
ISL2	1.16	2.25	-1.09
GNG12	8.78	9.86	-1.09
CMTM7	5.86	6.95	-1.09
FOSL1	3.95	5.04	-1.09
P2RY8	3.62	4.71	-1.09
PTCRA	1.45	2.54	-1.09
P3H2	5.99	7.08	-1.09
C1ORF87	1.03	2.12	-1.10
HOXC10	0.65	1.75	-1.10
GNLY	2.89	3.99	-1.10
CD2	2.20	3.30	-1.10
IGF2BP2	3.39	4.48	-1.10
SLN	3.67	4.77	-1.10
LRRC25	5.65	6.75	-1.10
CD68	9.77	10.87	-1.10
SIGLEC9	4.87	5.97	-1.10
TRPM8	1.76	2.86	-1.10
S1PR3	8.42	9.52	-1.10
UCP2	8.48	9.59	-1.10
RNASE6	6.84	7.94	-1.10
PITX1	2.08	3.18	-1.10
GZMK	1.29	2.39	-1.10
RAC2	5.76	6.87	-1.11
CELSR1	4.61	5.71	-1.11
NKX2-5	0.89	2.00	-1.11
FPR1	7.04	8.15	-1.11
DRC7	2.99	4.10	-1.11
SPI1	7.95	9.07	-1.11
SPP1	12.08	13.20	-1.11
WDR78	5.15	6.26	-1.11
WDR38	1.48	2.59	-1.11
LRMDA	3.48	4.60	-1.11
PARVG	7.17	8.28	-1.12
PCED1B-AS1	3.31	4.42	-1.12
CD3E	2.57	3.68	-1.12
SMIM5	5.01	6.13	-1.12
FBP1	4.97	6.09	-1.12
AQP7P1	2.56	3.68	-1.12
ABI3	7.09	8.21	-1.12
ITGB2	9.53	10.65	-1.12
VSIG4	8.96	10.08	-1.12
NCF1B	3.33	4.45	-1.12
ITGAL	6.14	7.27	-1.12
CCL5	4.25	5.38	-1.12
CD7	2.96	4.09	-1.13
PLBD1	4.52	5.65	-1.13
RBM47	5.96	7.08	-1.13
CLEC18B	4.48	5.61	-1.13
COL8A2	6.30	7.43	-1.13
LYZ	6.10	7.23	-1.13
HMOX1	8.65	9.78	-1.13
HOXA3	0.65	1.78	-1.13
NCF4	6.09	7.22	-1.13
CYBA	8.47	9.60	-1.14
MILR1	3.56	4.69	-1.14
HOXA5	0.69	1.83	-1.14
REM1	3.80	4.94	-1.14
LILRA2	5.52	6.66	-1.14
CAPG	8.50	9.64	-1.14
CLEC7A	5.61	6.75	-1.14
TLR8	3.54	4.68	-1.14
CASP1	6.24	7.39	-1.15
LILRB3	3.28	4.43	-1.15
LY96	4.85	6.00	-1.15
PYCARD	6.22	7.37	-1.15
C2	6.88	8.03	-1.15
CLIC1	8.76	9.91	-1.15
CD300LF	3.74	4.89	-1.15
RPE65	6.29	7.44	-1.15
GZMA	1.69	2.84	-1.15
SLC1A5	7.43	8.59	-1.15
C3	11.95	13.10	-1.15
CD48	3.43	4.58	-1.15
CCR5	4.29	5.45	-1.15
BCL2A1	3.65	4.81	-1.16
ST14	5.55	6.71	-1.16
PSORS1C1	1.47	2.63	-1.16
HSPB6	7.85	9.01	-1.16
FOXJ1	6.54	7.70	-1.16
CYP4F12	2.50	3.67	-1.16
IQGAP2	6.41	7.57	-1.17
LAIR1	7.59	8.75	-1.17
GDF15	3.04	4.21	-1.17
VENTX	3.06	4.23	-1.17
FOXD3	2.04	3.21	-1.17
C1QC	10.56	11.73	-1.17
CD69	3.63	4.80	-1.17
VAMP8	7.11	8.28	-1.17
TRAF3IP3	4.30	5.47	-1.17
IL18	6.36	7.53	-1.17
SERPINE1	7.09	8.26	-1.17
CTSH	9.48	10.65	-1.17
MMP7	1.45	2.63	-1.18
CAV1	8.14	9.32	-1.18
FOXD1	5.93	7.11	-1.18
SIGLEC1	5.96	7.14	-1.18
DENND2D	4.27	5.45	-1.18
CYP21A2	5.49	6.68	-1.18
MS4A4A	6.37	7.55	-1.19
EN1	1.73	2.91	-1.19
GPRC5A	2.61	3.80	-1.19
LINC02381	5.99	7.18	-1.19
HCST	5.47	6.66	-1.19
FCER1G	7.62	8.81	-1.19
CD99	10.97	12.16	-1.19
RNASE4	6.00	7.20	-1.19
HCLS1	8.78	9.98	-1.20
GNG5	8.74	9.93	-1.20
GBP1	7.68	8.88	-1.20
NCF1C	3.07	4.28	-1.21
CD14	9.21	10.41	-1.21
FCGR2C	2.60	3.81	-1.21
C4A	12.09	13.30	-1.21
FCGR2B	2.93	4.14	-1.21
DNAAF3	3.11	4.33	-1.21
SCGB1D2	0.89	2.10	-1.21
TYROBP	8.63	9.84	-1.21
AZGP1	6.98	8.20	-1.22
SIGLEC7	3.80	5.02	-1.22
TPTEP1	6.42	7.64	-1.22
PRAM1	5.60	6.83	-1.23
TREM2	8.60	9.83	-1.23
HSPA6	5.42	6.65	-1.23
PGAM2	6.62	7.85	-1.23
PLAC8	2.34	3.58	-1.24
TREM1	1.82	3.06	-1.24
HOXB4	1.01	2.26	-1.24
TLR2	6.93	8.18	-1.25
SLC47A2	3.79	5.04	-1.25
PLAU	5.75	7.00	-1.25
S100A6	10.62	11.88	-1.25
HLA-DMB	8.21	9.47	-1.26
TIMP1	7.62	8.88	-1.26
BATF	2.19	3.45	-1.26
C1ORF162	6.35	7.61	-1.26
LRAT	4.89	6.15	-1.26
ARHGAP15	4.18	5.44	-1.26
MAP3K7CL	4.58	5.85	-1.27
ALOX5AP	7.13	8.40	-1.27
MSR1	6.90	8.17	-1.27
FLNC	8.31	9.58	-1.27
C1QB	10.59	11.86	-1.27
ID3	10.86	12.13	-1.28
C1R	9.11	10.38	-1.28
FCGR2A	7.89	9.17	-1.28
FPR3	4.82	6.10	-1.28
DLEC1	5.07	6.35	-1.28
VCAM1	8.20	9.48	-1.28
S100A11	8.15	9.43	-1.29
S100A10	9.01	10.30	-1.29
HAMP	3.77	5.07	-1.30
KYNU	3.16	4.46	-1.30
ANXA2	8.82	10.13	-1.30
BCL2L12	4.65	5.95	-1.31
AQP1	11.31	12.62	-1.31
PDCD1LG2	3.68	4.99	-1.31
GBP5	3.35	4.66	-1.31
SHOX2	1.54	2.85	-1.32
GAPT	3.44	4.76	-1.32
GPR82	1.97	3.29	-1.33
SERPINA1	7.06	8.40	-1.33
CCL2	6.76	8.10	-1.34
CXCL10	2.96	4.30	-1.34
GEM	7.29	8.64	-1.34
C1QA	10.01	11.35	-1.34
HOXD9	1.63	2.97	-1.34
HLA-DMA	8.18	9.52	-1.34
NNMT	4.51	5.85	-1.34
NCF1	4.76	6.11	-1.34
HOXA11-AS	0.71	2.05	-1.35
ANKRD22	4.98	6.33	-1.35
ANG	4.04	5.39	-1.35
HOXA13	1.26	2.61	-1.36
SCIN	7.25	8.61	-1.36
HOXA4	0.78	2.15	-1.36
S100A2	3.11	4.48	-1.36
EMP1	9.55	10.92	-1.37
ANXA2P2	7.06	8.43	-1.37
ADAM6	4.11	5.49	-1.39
CLCF1	3.19	4.58	-1.39
CD44	10.75	12.14	-1.39
HOXB2	2.04	3.43	-1.39
CIITA	5.50	6.90	-1.40
RNASE2	3.43	4.84	-1.40
ADGRE1	1.99	3.40	-1.41
HOXD8	3.14	4.55	-1.41
S100A4	4.63	6.04	-1.41
HLA-DOA	7.04	8.46	-1.41
FCGR3A	8.69	10.11	-1.42
HAND2	1.34	2.78	-1.44
ITGB4	9.37	10.81	-1.44
EMP3	5.71	7.15	-1.44
HLA-DQB1	7.18	8.62	-1.44
ECM2	7.02	8.46	-1.44
HLA-DPA1	9.69	11.13	-1.45
IFI30	7.67	9.13	-1.45
HSPA7	3.50	4.95	-1.45
GPR65	4.11	5.56	-1.45
INMT	3.41	4.87	-1.46
CD74	12.50	13.97	-1.47
CARD16	3.89	5.36	-1.47
CA3	3.27	4.75	-1.47
OSR2	1.05	2.54	-1.49
EN2	3.50	4.99	-1.49
HS3ST1	6.64	8.13	-1.49
HLA-DQB2	2.05	3.54	-1.49
HLA-DRA	10.66	12.16	-1.50
HOXB3	1.70	3.20	-1.50
TYMP	6.06	7.57	-1.51
HOXB7	2.18	3.69	-1.51
SLC11A1	6.76	8.27	-1.51
HLA-DRB6	5.19	6.72	-1.53
PTPN7	3.67	5.20	-1.54
CSTA	2.01	3.55	-1.54
IRX5	1.84	3.38	-1.54
VIM	12.75	14.30	-1.55
HLA-DRB1	9.00	10.55	-1.55
MS4A6A	7.18	8.74	-1.56
HLA-DRB5	7.31	8.88	-1.56
PI16	7.00	8.56	-1.56
HLA-DPB1	8.85	10.42	-1.57
APOL4	5.50	7.07	-1.57
CLEC5A	2.69	4.27	-1.58
PDPN	6.76	8.36	-1.60
SRPX2	3.94	5.55	-1.61
TNFRSF12A	6.00	7.61	-1.61
CP	6.66	8.28	-1.61
HOXA7	1.32	2.96	-1.63
HOXA11	0.91	2.55	-1.63
HLA-DQA1	6.34	7.98	-1.64
HOXC4	3.15	4.80	-1.65
HLA-DQA2	3.94	5.61	-1.66
PLEKHA4	7.59	9.26	-1.67
LRRN4CL	4.17	5.83	-1.67
HPD	1.14	2.83	-1.69
CHI3L1	7.69	9.40	-1.71
METTL7B	6.05	7.77	-1.72
SERPINA5	2.37	4.09	-1.72
GBP2	7.77	9.49	-1.72
NAPSB	5.73	7.45	-1.72
FCGBP	8.97	10.72	-1.75
ANXA1	8.00	9.76	-1.76
LTF	3.55	5.31	-1.76
CD163	6.70	8.50	-1.81
MMEL1	1.84	3.64	-1.81
SERPINA3	9.84	11.78	-1.94
HOXA10	1.53	3.50	-1.98
S100A3	2.51	4.56	-2.05
ABCC3	3.46	5.59	-2.13
TNFSF12-TNFSF13	2.92	5.05	-2.13
LEFTY2	3.11	5.27	-2.16
CHI3L2	6.52	8.70	-2.18
SPOCD1	5.19	7.56	-2.36
